# Supplementary material for: Single-Step Upcycling of Sugarcane Bagasse and Iron Scrap into Magnetic Carbon for High-Performance Adsorbents
Source: Molecules. 2025 May 3;30(9):2040. doi: 10.3390/molecules30092040 (PMC12073645; doi:10.3390/molecules30092040)
Supplement: Supplementary file 1 [file molecules-30-02040-s001.zip]

Archive with 1 entries (1 files):
- molecules-3614454-supplementary.pdf
